# Supplementary material for: Expression Silencing of Mitogen-Activated Protein Kinase 8 Interacting Protein-1 Conferred Its Role in Pancreatic β-Cell Physiology and Insulin Secretion
Source: Metabolites. 2023 Feb 20;13(2):307. doi: 10.3390/metabo13020307 (PMC9964862; doi:10.3390/metabo13020307)
Supplement: Supplementary file 1 [file metabolites-13-00307-s001.zip]

Archive with 1 entries (1 files):
- metabolites-2189883-supplementary.pdf
